# Supplementary material for: Synergy of multiple precipitate/matrix interface structures for a heat resistant high-strength Al alloy
Source: Nat Commun. 2023 May 23;14:2959. doi: 10.1038/s41467-023-38730-z (PMC10205818; doi:10.1038/s41467-023-38730-z)
Supplement: Supplementary file 6 — Supplementary Data 1–5 [file 41467_2023_38730_MOESM6_ESM.zip]

Archive with 5 entries (5 files):
- Supplementary Data 1.cif
- Supplementary Data 2.cif
- Supplementary Data 3.cif
- Supplementary Data 4.cif
- Supplementary Data 5.cif
