# Supplementary material for: Synergy of multiple precipitate/matrix interface structures for a heat resistant high-strength Al alloy
Source: Nat Commun. 2023 May 23;14:2959. doi: 10.1038/s41467-023-38730-z (PMC10205818; doi:10.1038/s41467-023-38730-z)
Supplement: Supplementary file 6 — Supplementary Data 1–5 [file 41467_2023_38730_MOESM6_ESM.zip › Supplementary Data 1.cif]

#======================================================================

# CRYSTAL DATA

#----------------------------------------------------------------------

data_VESTA_phase_1


_pd_phase_name                         'New structure                         '
_cell_length_a                         10.44789
_cell_length_b                         3.94718
_cell_length_c                         8.03759
_cell_angle_alpha                      90
_cell_angle_beta                       101.06365
_cell_angle_gamma                      90
_symmetry_space_group_name_H-M         'P 1'
_symmetry_Int_Tables_number            1

loop_
_symmetry_equiv_pos_as_xyz
   'x, y, z'

loop_
   _atom_site_label
   _atom_site_occupancy
   _atom_site_fract_x
   _atom_site_fract_y
   _atom_site_fract_z
   _atom_site_adp_type
   _atom_site_B_iso_or_equiv
   _atom_site_type_symbol
   Si1        1.0     0.489073      0.500000      0.248810     Biso  1.000000 Si
   Si2        1.0     0.510927      0.000000      0.751190     Biso  1.000000 Si
   Si3        1.0     0.828213      0.500000      0.072889     Biso  1.000000 Si
   Si4        1.0     0.171787      0.000000      0.927111     Biso  1.000000 Si
   Si5        1.0     0.835118      0.500000      0.593724     Biso  1.000000 Si
   Si6        1.0     0.164882      0.000000      0.406276     Biso  1.000000 Si
   Mg1        1.0     0.632780      0.000000      0.080855     Biso  1.000000 Mg
   Mg2        1.0     0.367220      0.500000      0.919145     Biso  1.000000 Mg
   Mg3        1.0     0.635980      0.000000      0.487001     Biso  1.000000 Mg
   Mg4        1.0     0.364020      0.500000      0.512999     Biso  1.000000 Mg
   Mg5        1.0     0.902575      0.000000      0.343360     Biso  1.000000 Mg
   Mg6        1.0     0.097424      0.500000      0.656640     Biso  1.000000 Mg
   Mg7        1.0     0.906265      0.000000      0.858350     Biso  1.000000 Mg
   Mg8        1.0     0.093735      0.500000      0.141650     Biso  1.000000 Mg
   Cu1        1.0     0.721365      0.500000      0.307185     Biso  1.000000 Cu
   Cu2        1.0     0.278635      0.000000      0.692815     Biso  1.000000 Cu
   Al1        1.0     0.670762      0.500000      0.791756     Biso  1.000000 Al
   Al2        1.0     0.329238      0.000000      0.208244     Biso  1.000000 Al
