# Supplementary material for: Synergy of multiple precipitate/matrix interface structures for a heat resistant high-strength Al alloy
Source: Nat Commun. 2023 May 23;14:2959. doi: 10.1038/s41467-023-38730-z (PMC10205818; doi:10.1038/s41467-023-38730-z)
Supplement: Supplementary file 6 — Supplementary Data 1–5 [file 41467_2023_38730_MOESM6_ESM.zip › Supplementary Data 2.cif]

#======================================================================

# CRYSTAL DATA

#----------------------------------------------------------------------

data_VESTA_phase_1


_pd_phase_name                         'Al2Cu-AgMg-Al-8.07'
_cell_length_a                         8.07920
_cell_length_b                         8.07920
_cell_length_c                         31.79965
_cell_angle_alpha                      90
_cell_angle_beta                       90
_cell_angle_gamma                      90
_symmetry_space_group_name_H-M         'P 1'
_symmetry_Int_Tables_number            1

loop_
_symmetry_equiv_pos_as_xyz
   'x, y, z'

loop_
   _atom_site_label
   _atom_site_occupancy
   _atom_site_fract_x
   _atom_site_fract_y
   _atom_site_fract_z
   _atom_site_adp_type
   _atom_site_B_iso_or_equiv
   _atom_site_type_symbol
   Al1        1.0     0.000000      0.000000      0.063516     Biso  1.000000 Al
   Al2        1.0     0.000000      0.000000      0.190548     Biso  1.000000 Al
   Al3        1.0     0.000000      0.000000      0.317580     Biso  1.000000 Al
   Al4        1.0     0.000000      0.250000      0.000000     Biso  1.000000 Al
   Al5        1.0     0.000000      0.250000      0.127032     Biso  1.000000 Al
   Al6        1.0     0.000000      0.250000      0.254064     Biso  1.000000 Al
   Al7        1.0     0.000000      0.250000      0.381096     Biso  1.000000 Al
   Al8        1.0     0.250000      0.000000      0.000000     Biso  1.000000 Al
   Al9        1.0     0.250000      0.000000      0.127032     Biso  1.000000 Al
   Al10       1.0     0.250000      0.000000      0.254064     Biso  1.000000 Al
   Al11       1.0     0.250000      0.000000      0.381096     Biso  1.000000 Al
   Al12       1.0     0.250000      0.250000      0.063516     Biso  1.000000 Al
   Al13       1.0     0.250000      0.250000      0.190548     Biso  1.000000 Al
   Al14       1.0     0.250000      0.250000      0.317580     Biso  1.000000 Al
   Al15       1.0     0.500000      0.000000      0.063516     Biso  1.000000 Al
   Al16       1.0     0.500000      0.000000      0.190548     Biso  1.000000 Al
   Al17       1.0     0.500000      0.000000      0.317580     Biso  1.000000 Al
   Al18       1.0     0.500000      0.250000      0.000000     Biso  1.000000 Al
   Al19       1.0     0.500000      0.250000      0.127032     Biso  1.000000 Al
   Al20       1.0     0.500000      0.250000      0.254064     Biso  1.000000 Al
   Al21       1.0     0.500000      0.250000      0.381096     Biso  1.000000 Al
   Al22       1.0     0.750000      0.000000      0.000000     Biso  1.000000 Al
   Al23       1.0     0.750000      0.000000      0.127032     Biso  1.000000 Al
   Al24       1.0     0.750000      0.000000      0.254064     Biso  1.000000 Al
   Al25       1.0     0.750000      0.000000      0.381096     Biso  1.000000 Al
   Al26       1.0     0.750000      0.250000      0.063516     Biso  1.000000 Al
   Al27       1.0     0.750000      0.250000      0.190548     Biso  1.000000 Al
   Al28       1.0     0.750000      0.250000      0.317580     Biso  1.000000 Al
   Al29       1.0     0.000000      0.500000      0.063516     Biso  1.000000 Al
   Al30       1.0     0.000000      0.500000      0.190548     Biso  1.000000 Al
   Al31       1.0     0.000000      0.500000      0.317580     Biso  1.000000 Al
   Al32       1.0     0.000000      0.750000      0.000000     Biso  1.000000 Al
   Al33       1.0     0.000000      0.750000      0.127032     Biso  1.000000 Al
   Al34       1.0     0.000000      0.750000      0.254064     Biso  1.000000 Al
   Al35       1.0     0.000000      0.750000      0.381096     Biso  1.000000 Al
   Al36       1.0     0.250000      0.500000      0.000000     Biso  1.000000 Al
   Al37       1.0     0.250000      0.500000      0.127032     Biso  1.000000 Al
   Al38       1.0     0.250000      0.500000      0.254064     Biso  1.000000 Al
   Al39       1.0     0.250000      0.500000      0.381096     Biso  1.000000 Al
   Al40       1.0     0.250000      0.750000      0.063516     Biso  1.000000 Al
   Al41       1.0     0.250000      0.750000      0.190548     Biso  1.000000 Al
   Al42       1.0     0.250000      0.750000      0.317580     Biso  1.000000 Al
   Al43       1.0     0.500000      0.500000      0.063516     Biso  1.000000 Al
   Al44       1.0     0.500000      0.500000      0.190548     Biso  1.000000 Al
   Al45       1.0     0.500000      0.500000      0.317580     Biso  1.000000 Al
   Al46       1.0     0.500000      0.750000      0.000000     Biso  1.000000 Al
   Al47       1.0     0.500000      0.750000      0.127032     Biso  1.000000 Al
   Al48       1.0     0.500000      0.750000      0.254064     Biso  1.000000 Al
   Al49       1.0     0.500000      0.750000      0.381096     Biso  1.000000 Al
   Al50       1.0     0.750000      0.500000      0.000000     Biso  1.000000 Al
   Al51       1.0     0.750000      0.500000      0.127032     Biso  1.000000 Al
   Al52       1.0     0.750000      0.500000      0.254064     Biso  1.000000 Al
   Al53       1.0     0.750000      0.500000      0.381096     Biso  1.000000 Al
   Al54       1.0     0.750000      0.750000      0.063516     Biso  1.000000 Al
   Al55       1.0     0.750000      0.750000      0.190548     Biso  1.000000 Al
   Al56       1.0     0.750000      0.750000      0.317580     Biso  1.000000 Al
   Al57       1.0     0.000000      0.250000      0.635160     Biso  1.000000 Al
   Al58       1.0     0.000000      0.250000      0.817575     Biso  1.000000 Al
   Al59       1.0     0.000000      0.250000      0.726368     Biso  1.000000 Al
   Al60       1.0     0.000000      0.250000      0.908792     Biso  1.000000 Al
   Al61       1.0     0.250000      0.000000      0.635160     Biso  1.000000 Al
   Al62       1.0     0.250000      0.000000      0.817575     Biso  1.000000 Al
   Al63       1.0     0.250000      0.000000      0.726368     Biso  1.000000 Al
   Al64       1.0     0.250000      0.000000      0.908792     Biso  1.000000 Al
   Al65       1.0     0.500000      0.250000      0.635160     Biso  1.000000 Al
   Al66       1.0     0.500000      0.250000      0.817575     Biso  1.000000 Al
   Al67       1.0     0.500000      0.250000      0.726368     Biso  1.000000 Al
   Al68       1.0     0.500000      0.250000      0.908792     Biso  1.000000 Al
   Al69       1.0     0.750000      0.000000      0.635160     Biso  1.000000 Al
   Al70       1.0     0.750000      0.000000      0.817575     Biso  1.000000 Al
   Al71       1.0     0.750000      0.000000      0.726368     Biso  1.000000 Al
   Al72       1.0     0.750000      0.000000      0.908792     Biso  1.000000 Al
   Al73       1.0     0.000000      0.750000      0.635160     Biso  1.000000 Al
   Al74       1.0     0.000000      0.750000      0.817575     Biso  1.000000 Al
   Al75       1.0     0.000000      0.750000      0.726368     Biso  1.000000 Al
   Al76       1.0     0.000000      0.750000      0.908792     Biso  1.000000 Al
   Al77       1.0     0.250000      0.500000      0.635160     Biso  1.000000 Al
   Al78       1.0     0.250000      0.500000      0.817575     Biso  1.000000 Al
   Al79       1.0     0.250000      0.500000      0.726368     Biso  1.000000 Al
   Al80       1.0     0.250000      0.500000      0.908792     Biso  1.000000 Al
   Al81       1.0     0.500000      0.750000      0.635160     Biso  1.000000 Al
   Al82       1.0     0.500000      0.750000      0.817575     Biso  1.000000 Al
   Al83       1.0     0.500000      0.750000      0.726368     Biso  1.000000 Al
   Al84       1.0     0.500000      0.750000      0.908792     Biso  1.000000 Al
   Al85       1.0     0.750000      0.500000      0.635160     Biso  1.000000 Al
   Al86       1.0     0.750000      0.500000      0.817575     Biso  1.000000 Al
   Al87       1.0     0.750000      0.500000      0.726368     Biso  1.000000 Al
   Al88       1.0     0.750000      0.500000      0.908792     Biso  1.000000 Al
   Mg1        1.0     0.000000      0.000000      0.444612     Biso  1.000000 Mg
   Mg2        1.0     0.250000      0.250000      0.571644     Biso  1.000000 Mg
   Mg3        1.0     0.500000      0.000000      0.444612     Biso  1.000000 Mg
   Mg4        1.0     0.500000      0.250000      0.508128     Biso  1.000000 Mg
   Mg5        1.0     0.750000      0.250000      0.571644     Biso  1.000000 Mg
   Mg6        1.0     0.000000      0.500000      0.444612     Biso  1.000000 Mg
   Mg7        1.0     0.000000      0.750000      0.508128     Biso  1.000000 Mg
   Mg8        1.0     0.250000      0.750000      0.571644     Biso  1.000000 Mg
   Mg9        1.0     0.500000      0.500000      0.444612     Biso  1.000000 Mg
   Mg10       1.0     0.750000      0.750000      0.571644     Biso  1.000000 Mg
   Ag1        1.0     0.000000      0.000000      0.571644     Biso  1.000000 Ag
   Ag2        1.0     0.000000      0.250000      0.508128     Biso  1.000000 Ag
   Ag3        1.0     0.250000      0.000000      0.508128     Biso  1.000000 Ag
   Ag4        1.0     0.250000      0.250000      0.444612     Biso  1.000000 Ag
   Ag5        1.0     0.500000      0.000000      0.571644     Biso  1.000000 Ag
   Ag6        1.0     0.750000      0.000000      0.508128     Biso  1.000000 Ag
   Ag7        1.0     0.750000      0.250000      0.444612     Biso  1.000000 Ag
   Ag8        1.0     0.000000      0.500000      0.571644     Biso  1.000000 Ag
   Ag9        1.0     0.250000      0.500000      0.508128     Biso  1.000000 Ag
   Ag10       1.0     0.250000      0.750000      0.444612     Biso  1.000000 Ag
   Ag11       1.0     0.500000      0.500000      0.571644     Biso  1.000000 Ag
   Ag12       1.0     0.500000      0.750000      0.508128     Biso  1.000000 Ag
   Ag13       1.0     0.750000      0.500000      0.508128     Biso  1.000000 Ag
   Ag14       1.0     0.750000      0.750000      0.444612     Biso  1.000000 Ag
   Cu1        1.0     0.000000      0.000000      0.771971     Biso  1.000000 Cu
   Cu2        1.0     0.000000      0.000000      0.954396     Biso  1.000000 Cu
   Cu3        1.0     0.250000      0.250000      0.680764     Biso  1.000000 Cu
   Cu4        1.0     0.250000      0.250000      0.863189     Biso  1.000000 Cu
   Cu5        1.0     0.500000      0.000000      0.771971     Biso  1.000000 Cu
   Cu6        1.0     0.500000      0.000000      0.954396     Biso  1.000000 Cu
   Cu7        1.0     0.750000      0.250000      0.680764     Biso  1.000000 Cu
   Cu8        1.0     0.750000      0.250000      0.863189     Biso  1.000000 Cu
   Cu9        1.0     0.000000      0.500000      0.771971     Biso  1.000000 Cu
   Cu10       1.0     0.000000      0.500000      0.954396     Biso  1.000000 Cu
   Cu11       1.0     0.250000      0.750000      0.680764     Biso  1.000000 Cu
   Cu12       1.0     0.250000      0.750000      0.863189     Biso  1.000000 Cu
   Cu13       1.0     0.500000      0.500000      0.771971     Biso  1.000000 Cu
   Cu14       1.0     0.500000      0.500000      0.954396     Biso  1.000000 Cu
   Cu15       1.0     0.750000      0.750000      0.680764     Biso  1.000000 Cu
   Cu16       1.0     0.750000      0.750000      0.863189     Biso  1.000000 Cu
