# Supplementary material for: Synergy of multiple precipitate/matrix interface structures for a heat resistant high-strength Al alloy
Source: Nat Commun. 2023 May 23;14:2959. doi: 10.1038/s41467-023-38730-z (PMC10205818; doi:10.1038/s41467-023-38730-z)
Supplement: Supplementary file 6 — Supplementary Data 1–5 [file 41467_2023_38730_MOESM6_ESM.zip › Supplementary Data 3.cif]

data_Omega
_audit_creation_date              2023-01-12
_audit_creation_method            'Materials Studio'
_symmetry_space_group_name_H-M    'C2/M'
_symmetry_Int_Tables_number       12
_symmetry_cell_setting            monoclinic
loop_
_symmetry_equiv_pos_as_xyz
  x,y,z
  -x,y,-z
  -x,-y,-z
  x,-y,z
  x+1/2,y+1/2,z
  -x+1/2,y+1/2,-z
  -x+1/2,-y+1/2,-z
  x+1/2,-y+1/2,z
_cell_length_a                    5.0200
_cell_length_b                    8.7800
_cell_length_c                    14.8700
_cell_angle_alpha                 90.0000
_cell_angle_beta                  109.5000
_cell_angle_gamma                 90.0000
loop_
_atom_site_label
_atom_site_type_symbol
_atom_site_fract_x
_atom_site_fract_y
_atom_site_fract_z
_atom_site_U_iso_or_equiv
_atom_site_adp_type
_atom_site_occupancy
Al1    Al    0.58537   0.83257   0.41835   0.00000  Uiso   1.00
Al2    Al    0.75232   0.83257   0.25425   0.00000  Uiso   1.00
Ag3    Ag    0.08242   0.83257   0.90572   0.00000  Uiso   1.00
Al4    Al    0.25148   0.00000   0.25497   0.00000  Uiso   1.00
Al5    Al    0.58537   0.50000   0.41835   0.00000  Uiso   1.00
Mg6    Mg    0.10566   0.50000   0.91978   0.00000  Uiso   1.00
loop_
_geom_bond_atom_site_label_1
_geom_bond_atom_site_label_2
_geom_bond_distance
_geom_bond_site_symmetry_2
_ccdc_geom_bond_type
Al2    Ag3     2.768   2_656 S
Al2    Ag3     2.814   7_566 S
Ag3    Al2     2.768   2_656 S
Ag3    Al4     2.830   2_566 S
Ag3    Ag3     2.940   4_575 S
Ag3    Ag3     2.899   8_565 S
Ag3    Ag3     2.899   8_465 S
Ag3    Al2     2.814   7_566 S
Ag3    Ag3     3.177   2_557 S
Ag3    Ag3     3.106   7_567 S
Al4    Ag3     2.830   2_546 S
Al4    Ag3     2.830   3_566 S
