# Supplementary material for: Synergy of multiple precipitate/matrix interface structures for a heat resistant high-strength Al alloy
Source: Nat Commun. 2023 May 23;14:2959. doi: 10.1038/s41467-023-38730-z (PMC10205818; doi:10.1038/s41467-023-38730-z)
Supplement: Supplementary file 6 — Supplementary Data 1–5 [file 41467_2023_38730_MOESM6_ESM.zip › Supplementary Data 4.cif]

data_Al2Cu-Ag-Al
_audit_creation_date              2023-01-12
_audit_creation_method            'Materials Studio'
_symmetry_space_group_name_H-M    'P1'
_symmetry_Int_Tables_number       1
_symmetry_cell_setting            triclinic
loop_
_symmetry_equiv_pos_as_xyz
  x,y,z
_cell_length_a                    8.0792
_cell_length_b                    8.0792
_cell_length_c                    31.7997
_cell_angle_alpha                 90.0000
_cell_angle_beta                  90.0000
_cell_angle_gamma                 90.0000
loop_
_atom_site_label
_atom_site_type_symbol
_atom_site_fract_x
_atom_site_fract_y
_atom_site_fract_z
_atom_site_U_iso_or_equiv
_atom_site_adp_type
_atom_site_occupancy
Al1    Al    0.00000   0.00000   0.06352   0.01267  Uiso   1.00
Al2    Al    0.00000   0.00000   0.19055   0.01267  Uiso   1.00
Al3    Al    0.00000   0.00000   0.31758   0.01267  Uiso   1.00
Al4    Al    0.00000   0.25000   0.00000   0.01267  Uiso   1.00
Al5    Al    0.00000   0.25000   0.12703   0.01267  Uiso   1.00
Al6    Al    0.00000   0.25000   0.25406   0.01267  Uiso   1.00
Al7    Al    0.00000   0.25000   0.38110   0.01267  Uiso   1.00
Al8    Al    0.25000   0.00000   0.00000   0.01267  Uiso   1.00
Al9    Al    0.25000   0.00000   0.12703   0.01267  Uiso   1.00
Al10   Al    0.25000   0.00000   0.25406   0.01267  Uiso   1.00
Al11   Al    0.25000   0.00000   0.38110   0.01267  Uiso   1.00
Al12   Al    0.25000   0.25000   0.06352   0.01267  Uiso   1.00
Al13   Al    0.25000   0.25000   0.19055   0.01267  Uiso   1.00
Al14   Al    0.25000   0.25000   0.31758   0.01267  Uiso   1.00
Al15   Al    0.50000   0.00000   0.06352   0.01267  Uiso   1.00
Al16   Al    0.50000   0.00000   0.19055   0.01267  Uiso   1.00
Al17   Al    0.50000   0.00000   0.31758   0.01267  Uiso   1.00
Al18   Al    0.50000   0.25000   0.00000   0.01267  Uiso   1.00
Al19   Al    0.50000   0.25000   0.12703   0.01267  Uiso   1.00
Al20   Al    0.50000   0.25000   0.25406   0.01267  Uiso   1.00
Al21   Al    0.50000   0.25000   0.38110   0.01267  Uiso   1.00
Al22   Al    0.75000   0.00000   0.00000   0.01267  Uiso   1.00
Al23   Al    0.75000   0.00000   0.12703   0.01267  Uiso   1.00
Al24   Al    0.75000   0.00000   0.25406   0.01267  Uiso   1.00
Al25   Al    0.75000   0.00000   0.38110   0.01267  Uiso   1.00
Al26   Al    0.75000   0.25000   0.06352   0.01267  Uiso   1.00
Al27   Al    0.75000   0.25000   0.19055   0.01267  Uiso   1.00
Al28   Al    0.75000   0.25000   0.31758   0.01267  Uiso   1.00
Al29   Al    0.00000   0.50000   0.06352   0.01267  Uiso   1.00
Al30   Al    0.00000   0.50000   0.19055   0.01267  Uiso   1.00
Al31   Al    0.00000   0.50000   0.31758   0.01267  Uiso   1.00
Al32   Al    0.00000   0.75000   0.00000   0.01267  Uiso   1.00
Al33   Al    0.00000   0.75000   0.12703   0.01267  Uiso   1.00
Al34   Al    0.00000   0.75000   0.25406   0.01267  Uiso   1.00
Al35   Al    0.00000   0.75000   0.38110   0.01267  Uiso   1.00
Al36   Al    0.25000   0.50000   0.00000   0.01267  Uiso   1.00
Al37   Al    0.25000   0.50000   0.12703   0.01267  Uiso   1.00
Al38   Al    0.25000   0.50000   0.25406   0.01267  Uiso   1.00
Al39   Al    0.25000   0.50000   0.38110   0.01267  Uiso   1.00
Al40   Al    0.25000   0.75000   0.06352   0.01267  Uiso   1.00
Al41   Al    0.25000   0.75000   0.19055   0.01267  Uiso   1.00
Al42   Al    0.25000   0.75000   0.31758   0.01267  Uiso   1.00
Al43   Al    0.50000   0.50000   0.06352   0.01267  Uiso   1.00
Al44   Al    0.50000   0.50000   0.19055   0.01267  Uiso   1.00
Al45   Al    0.50000   0.50000   0.31758   0.01267  Uiso   1.00
Al46   Al    0.50000   0.75000   0.00000   0.01267  Uiso   1.00
Al47   Al    0.50000   0.75000   0.12703   0.01267  Uiso   1.00
Al48   Al    0.50000   0.75000   0.25406   0.01267  Uiso   1.00
Al49   Al    0.50000   0.75000   0.38110   0.01267  Uiso   1.00
Al50   Al    0.75000   0.50000   0.00000   0.01267  Uiso   1.00
Al51   Al    0.75000   0.50000   0.12703   0.01267  Uiso   1.00
Al52   Al    0.75000   0.50000   0.25406   0.01267  Uiso   1.00
Al53   Al    0.75000   0.50000   0.38110   0.01267  Uiso   1.00
Al54   Al    0.75000   0.75000   0.06352   0.01267  Uiso   1.00
Al55   Al    0.75000   0.75000   0.19055   0.01267  Uiso   1.00
Al56   Al    0.75000   0.75000   0.31758   0.01267  Uiso   1.00
Al57   Al    0.00000   0.25000   0.63516   0.01267  Uiso   1.00
Al58   Al    0.00000   0.25000   0.81758   0.01267  Uiso   1.00
Al59   Al    0.00000   0.25000   0.72637   0.01267  Uiso   1.00
Al60   Al    0.00000   0.25000   0.90879   0.01267  Uiso   1.00
Al61   Al    0.25000   0.00000   0.63516   0.01267  Uiso   1.00
Al62   Al    0.25000   0.00000   0.81758   0.01267  Uiso   1.00
Al63   Al    0.25000   0.00000   0.72637   0.01267  Uiso   1.00
Al64   Al    0.25000   0.00000   0.90879   0.01267  Uiso   1.00
Al65   Al    0.50000   0.25000   0.63516   0.01267  Uiso   1.00
Al66   Al    0.50000   0.25000   0.81758   0.01267  Uiso   1.00
Al67   Al    0.50000   0.25000   0.72637   0.01267  Uiso   1.00
Al68   Al    0.50000   0.25000   0.90879   0.01267  Uiso   1.00
Al69   Al    0.75000   0.00000   0.63516   0.01267  Uiso   1.00
Al70   Al    0.75000   0.00000   0.81758   0.01267  Uiso   1.00
Al71   Al    0.75000   0.00000   0.72637   0.01267  Uiso   1.00
Al72   Al    0.75000   0.00000   0.90879   0.01267  Uiso   1.00
Al73   Al    0.00000   0.75000   0.63516   0.01267  Uiso   1.00
Al74   Al    0.00000   0.75000   0.81758   0.01267  Uiso   1.00
Al75   Al    0.00000   0.75000   0.72637   0.01267  Uiso   1.00
Al76   Al    0.00000   0.75000   0.90879   0.01267  Uiso   1.00
Al77   Al    0.25000   0.50000   0.63516   0.01267  Uiso   1.00
Al78   Al    0.25000   0.50000   0.81758   0.01267  Uiso   1.00
Al79   Al    0.25000   0.50000   0.72637   0.01267  Uiso   1.00
Al80   Al    0.25000   0.50000   0.90879   0.01267  Uiso   1.00
Al81   Al    0.50000   0.75000   0.63516   0.01267  Uiso   1.00
Al82   Al    0.50000   0.75000   0.81758   0.01267  Uiso   1.00
Al83   Al    0.50000   0.75000   0.72637   0.01267  Uiso   1.00
Al84   Al    0.50000   0.75000   0.90879   0.01267  Uiso   1.00
Al85   Al    0.75000   0.50000   0.63516   0.01267  Uiso   1.00
Al86   Al    0.75000   0.50000   0.81758   0.01267  Uiso   1.00
Al87   Al    0.75000   0.50000   0.72637   0.01267  Uiso   1.00
Al88   Al    0.75000   0.50000   0.90879   0.01267  Uiso   1.00
Al89   Al    0.00000   0.00000   0.44461   0.01267  Uiso   1.00
Ag90   Ag    0.25000   0.25000   0.57164   0.01267  Uiso   1.00
Al91   Al    0.50000   0.00000   0.44461   0.01267  Uiso   1.00
Ag92   Ag    0.50000   0.25000   0.50813   0.01267  Uiso   1.00
Ag93   Ag    0.75000   0.25000   0.57164   0.01267  Uiso   1.00
Al94   Al    0.00000   0.50000   0.44461   0.01267  Uiso   1.00
Ag95   Ag    0.00000   0.75000   0.50813   0.01267  Uiso   1.00
Ag96   Ag    0.25000   0.75000   0.57164   0.01267  Uiso   1.00
Al97   Al    0.50000   0.50000   0.44461   0.01267  Uiso   1.00
Ag98   Ag    0.75000   0.75000   0.57164   0.01267  Uiso   1.00
Ag99   Ag    0.00000   0.00000   0.57164   0.01267  Uiso   1.00
Ag100  Ag    0.00000   0.25000   0.50813   0.01267  Uiso   1.00
Ag101  Ag    0.25000   0.00000   0.50813   0.01267  Uiso   1.00
Al102  Al    0.25000   0.25000   0.44461   0.01267  Uiso   1.00
Ag103  Ag    0.50000   0.00000   0.57164   0.01267  Uiso   1.00
Ag104  Ag    0.75000   0.00000   0.50813   0.01267  Uiso   1.00
Al105  Al    0.75000   0.25000   0.44461   0.01267  Uiso   1.00
Ag106  Ag    0.00000   0.50000   0.57164   0.01267  Uiso   1.00
Ag107  Ag    0.25000   0.50000   0.50813   0.01267  Uiso   1.00
Al108  Al    0.25000   0.75000   0.44461   0.01267  Uiso   1.00
Ag109  Ag    0.50000   0.50000   0.57164   0.01267  Uiso   1.00
Ag110  Ag    0.50000   0.75000   0.50813   0.01267  Uiso   1.00
Ag111  Ag    0.75000   0.50000   0.50813   0.01267  Uiso   1.00
Al112  Al    0.75000   0.75000   0.44461   0.01267  Uiso   1.00
Cu113  Cu    0.00000   0.00000   0.77197   0.01267  Uiso   1.00
Cu114  Cu    0.00000   0.00000   0.95440   0.01267  Uiso   1.00
Cu115  Cu    0.25000   0.25000   0.68076   0.01267  Uiso   1.00
Cu116  Cu    0.25000   0.25000   0.86319   0.01267  Uiso   1.00
Cu117  Cu    0.50000   0.00000   0.77197   0.01267  Uiso   1.00
Cu118  Cu    0.50000   0.00000   0.95440   0.01267  Uiso   1.00
Cu119  Cu    0.75000   0.25000   0.68076   0.01267  Uiso   1.00
Cu120  Cu    0.75000   0.25000   0.86319   0.01267  Uiso   1.00
Cu121  Cu    0.00000   0.50000   0.77197   0.01267  Uiso   1.00
Cu122  Cu    0.00000   0.50000   0.95440   0.01267  Uiso   1.00
Cu123  Cu    0.25000   0.75000   0.68076   0.01267  Uiso   1.00
Cu124  Cu    0.25000   0.75000   0.86319   0.01267  Uiso   1.00
Cu125  Cu    0.50000   0.50000   0.77197   0.01267  Uiso   1.00
Cu126  Cu    0.50000   0.50000   0.95440   0.01267  Uiso   1.00
Cu127  Cu    0.75000   0.75000   0.68076   0.01267  Uiso   1.00
Cu128  Cu    0.75000   0.75000   0.86319   0.01267  Uiso   1.00
